# Supplementary material for: Non-Linear Association Between Phase Angle and Body Fat in a Sample of US Adults
Source: Biology (Basel). 2025 Nov 19;14(11):1621. doi: 10.3390/biology14111621 (PMC12649926; doi:10.3390/biology14111621)
Supplement: Supplementary file 1 [file biology-14-01621-s001.zip]

Archive with 1 entries (1 files):
- biology-3754470-supplementary.pdf
